# Supplementary material for: T-Cell Subsets and Interleukin-10 Levels Are Predictors of Severity and Mortality in COVID-19: A Systematic Review and Meta-Analysis
Source: Front Med (Lausanne). 2022 Apr 28;9:852749. doi: 10.3389/fmed.2022.852749 (PMC9096099; doi:10.3389/fmed.2022.852749)
Supplement: Supplementary file 2 [file Table_2.XLSX]

## Sheet: I. PubMed
Table S2.1. PubMed MEDLINE
PubMed MEDLINE
No.	Search Text	Results	Search Combination
1	(COVID 19) AND (interleukin 10)	82	(COVID 19) AND (interleukin 10) AND (journalarticle[Filter]) AND (english[Filter])
2	(COVID 19) AND (IL 10)	272	(COVID 19) AND (IL 10) AND (journalarticle[Filter]) AND (english[Filter])
3	(SARS CoV 2) AND (interleukin 10)	60	(SARS CoV 2) AND (interleukin 10) AND (journalarticle[Filter]) AND (english[Filter])
4	(SARS CoV 2) AND (IL 10)	183	(SARS CoV 2) AND (IL 10) AND (journalarticle[Filter]) AND (english[Filter])
5	(COVID 19) AND (interleukin 10) AND (CD8)	15	(COVID 19) AND (interleukin 10) AND (CD8) AND (journalarticle[Filter]) AND (english[Filter])
6	(COVID 19) AND (interleukin 10) AND (CD4)	14	(COVID 19) AND (interleukin 10) AND (CD4) AND (journalarticle[Filter]) AND (english[Filter])
7	(COVID 19) AND (IL 10) AND (CD8)	60	(COVID 19) AND (IL 10) AND (CD8) AND (journalarticle[Filter]) AND (english[Filter])
8	(COVID 19) AND (IL 10) AND (CD4)	59	(COVID 19) AND (IL 10) AND (CD4) AND (journalarticle[Filter]) AND (english[Filter])
9	(SARS CoV 2) AND (interleukin 10) AND (CD8)	12	(SARS CoV 2) AND (interleukin 10) AND (CD8) AND (journalarticle[Filter]) AND (english[Filter])
10	(SARS CoV 2) AND (interleukin 10) AND (CD4)	10	(SARS CoV 2) AND (interleukin 10) AND (CD4) AND (journalarticle[Filter]) AND (english[Filter])
11	(SARS CoV 2) AND (IL 10) AND (CD8)	50	(SARS CoV 2) AND (IL 10) AND (CD8) AND (journalarticle[Filter]) AND (english[Filter])
12	(SARS CoV 2) AND (IL 10) AND (CD4)	47	(SARS CoV 2) AND (IL 10) AND (CD4) AND (journalarticle[Filter]) AND (english[Filter])
13	(COVID 19) AND (interleukin 10) AND (T cell)	20	(COVID 19) AND (interleukin 10) AND (T cell) AND (journalarticle[Filter]) AND (english[Filter])
14	(COVID 19) AND (IL 10) AND (T cell)	77	(COVID 19) AND (IL 10) AND (T cell) AND (journalarticle[Filter]) AND (english[Filter])
15	(SARS CoV 2) AND (interleukin 10) AND (T cell)	19	(SARS CoV 2) AND (interleukin 10) AND (T cell) AND (journalarticle[Filter]) AND (english[Filter])
16	(SARS CoV 2) AND (IL 10) AND (T cell)	66	(SARS CoV 2) AND (IL 10) AND (T cell) AND (journalarticle[Filter]) AND (english[Filter])
17	(COVID 19) AND (interleukin 10) AND (lymphocyte)	40	(COVID 19) AND (interleukin 10) AND (lymphocyte) AND (journalarticle[Filter]) AND (english[Filter])
18	(COVID 19) AND (IL 10) AND (lymphocyte)	115	(COVID 19) AND (IL 10) AND (lymphocyte) AND (journalarticle[Filter]) AND (english[Filter])
19	(SARS CoV 2) AND (interleukin 10) AND (lymphocyte)	30	(SARS CoV 2) AND (interleukin 10) AND (lymphocyte) AND (journalarticle[Filter]) AND (english[Filter])
20	(SARS CoV 2) AND (IL 10) AND (lymphocyte)	91	(SARS CoV 2) AND (IL 10) AND (lymphocyte) AND (journalarticle[Filter]) AND (english[Filter])
Total exported into endnote under group name 1. PubMed: T-cells+IL-10
		1322

## Sheet: II. Scopus
Table S2.2. Scopus
Scopus
No.	Search Text	Results	Search Combination
1	(COVID 19) AND (interleukin 10)	162	(ALL(COVID 19) AND ALL(interleukin 10)) AND DOCTYPE(ar) AND PUBYEAR > 2018 AND ( LIMIT-TO ( PUBSTAGE,"aip" ) ) AND ( LIMIT-TO ( DOCTYPE,"ar" ) ) AND ( LIMIT-TO ( LANGUAGE,"English" ) )
2	(COVID 19) AND (IL 10)	305	(ALL(COVID 19) AND ALL(IL 10)) AND DOCTYPE(ar) AND PUBYEAR > 2018 AND ( LIMIT-TO ( PUBSTAGE,"aip" ) ) AND ( LIMIT-TO ( DOCTYPE,"ar" ) ) AND ( LIMIT-TO ( LANGUAGE,"English" ) )
3	(SARS CoV 2) AND (interleukin 10)	124	(ALL(SARS CoV 2) AND ALL(interleukin 10)) AND DOCTYPE(ar) AND PUBYEAR > 2018 AND ( LIMIT-TO ( PUBSTAGE,"aip" ) ) AND ( LIMIT-TO ( DOCTYPE,"ar" ) ) AND ( LIMIT-TO ( LANGUAGE,"English" ) )
4	(SARS CoV 2) AND (IL 10)	191	(ALL(SARS CoV 2) AND ALL(IL 10)) AND DOCTYPE(ar) AND PUBYEAR > 2018 AND ( LIMIT-TO ( PUBSTAGE,"aip" ) ) AND ( LIMIT-TO ( DOCTYPE,"ar" ) ) AND ( LIMIT-TO ( LANGUAGE,"English" ) )
5	(COVID 19) AND (interleukin 10) AND (CD8)	28	(ALL(COVID 19) AND ALL(interleukin 10) AND ALL(CD8)) AND DOCTYPE(ar) AND PUBYEAR > 2018 AND ( LIMIT-TO ( PUBSTAGE,"aip" ) ) AND ( LIMIT-TO ( DOCTYPE,"ar" ) ) AND ( LIMIT-TO ( LANGUAGE,"English" ) )
6	(COVID 19) AND (interleukin 10) AND (CD4)	30	(ALL(COVID 19) AND ALL(interleukin 10) AND ALL(CD4)) AND DOCTYPE(ar) AND PUBYEAR > 2018 AND ( LIMIT-TO ( PUBSTAGE,"aip" ) ) AND ( LIMIT-TO ( DOCTYPE,"ar" ) ) AND ( LIMIT-TO ( LANGUAGE,"English" ) )
7	(COVID 19) AND (IL 10) AND (CD8)	36	(ALL(COVID 19) AND ALL(IL 10) AND ALL(CD8)) AND DOCTYPE(ar) AND PUBYEAR > 2018 AND ( LIMIT-TO ( PUBSTAGE,"aip" ) ) AND ( LIMIT-TO ( DOCTYPE,"ar" ) ) AND ( LIMIT-TO ( LANGUAGE,"English" ) )
8	(COVID 19) AND (IL 10) AND (CD4)	34	(ALL(COVID 19) AND ALL(IL 10) AND ALL(CD4)) AND DOCTYPE(ar) AND PUBYEAR > 2018 AND ( LIMIT-TO ( PUBSTAGE,"aip" ) ) AND ( LIMIT-TO ( DOCTYPE,"ar" ) ) AND ( LIMIT-TO ( LANGUAGE,"English" ) )
9	(SARS CoV 2) AND (interleukin 10) AND (CD8)	24	(ALL(SARS CoV 2) AND ALL(interleukin 10) AND ALL(CD8)) AND DOCTYPE(ar) AND PUBYEAR > 2018 AND ( LIMIT-TO ( PUBSTAGE,"aip" ) ) AND ( LIMIT-TO ( DOCTYPE,"ar" ) ) AND ( LIMIT-TO ( LANGUAGE,"English" ) )
10	(SARS CoV 2) AND (interleukin 10) AND (CD4)	24	(ALL(SARS CoV 2) AND ALL(interleukin 10) AND ALL(CD4)) AND DOCTYPE(ar) AND PUBYEAR > 2018 AND ( LIMIT-TO ( PUBSTAGE,"aip" ) ) AND ( LIMIT-TO ( DOCTYPE,"ar" ) ) AND ( LIMIT-TO ( LANGUAGE,"English" ) )
11	(SARS CoV 2) AND (IL 10) AND (CD8)	32	(ALL(SARS CoV 2) AND ALL(IL 10) AND ALL(CD8)) AND DOCTYPE(ar) AND PUBYEAR > 2018 AND ( LIMIT-TO ( PUBSTAGE,"aip" ) ) AND ( LIMIT-TO ( DOCTYPE,"ar" ) ) AND ( LIMIT-TO ( LANGUAGE,"English" ) )
12	(SARS CoV 2) AND (IL 10) AND (CD4)	29	(ALL(SARS CoV 2) AND ALL(IL 10) AND ALL(CD4)) AND DOCTYPE(ar) AND PUBYEAR > 2018 AND ( LIMIT-TO ( PUBSTAGE,"aip" ) ) AND ( LIMIT-TO ( DOCTYPE,"ar" ) ) AND ( LIMIT-TO ( LANGUAGE,"English" ) )
13	(COVID 19) AND (interleukin 10) AND (T cell)	116	(ALL(COVID 19) AND ALL(interleukin 10) AND ALL(T cell)) AND DOCTYPE(ar) AND PUBYEAR > 2018 AND ( LIMIT-TO ( PUBSTAGE,"aip" ) ) AND ( LIMIT-TO ( DOCTYPE,"ar" ) ) AND ( LIMIT-TO ( LANGUAGE,"English" ) )
14	(COVID 19) AND (IL 10) AND (T cell)	169	(ALL(COVID 19) AND ALL(IL 10) AND ALL(T cell)) AND DOCTYPE(ar) AND PUBYEAR > 2018 AND ( LIMIT-TO ( PUBSTAGE,"aip" ) ) AND ( LIMIT-TO ( DOCTYPE,"ar" ) ) AND ( LIMIT-TO ( LANGUAGE,"English" ) )
15	(SARS CoV 2) AND (interleukin 10) AND (T cell)	93	(ALL(SARS Cov 2) AND ALL(interleukin 10) AND ALL(T cell)) AND DOCTYPE(ar) AND PUBYEAR > 2018 AND ( LIMIT-TO ( PUBSTAGE,"aip" ) ) AND ( LIMIT-TO ( DOCTYPE,"ar" ) ) AND ( LIMIT-TO ( LANGUAGE,"English" ) )
16	(SARS CoV 2) AND (IL 10) AND (T cell)	140	(ALL(SARS Cov 2) AND ALL(IL 10) AND ALL(T cell)) AND DOCTYPE(ar) AND PUBYEAR > 2018 AND ( LIMIT-TO ( PUBSTAGE,"aip" ) ) AND ( LIMIT-TO ( DOCTYPE,"ar" ) ) AND ( LIMIT-TO ( LANGUAGE,"English" ) )
17	(COVID 19) AND (interleukin 10) AND (lymphocyte)	51	(ALL(COVID 19) AND ALL(interleukin 10) AND ALL(lymphocyte)) AND DOCTYPE(ar) AND PUBYEAR > 2018 AND ( LIMIT-TO ( PUBSTAGE,"aip" ) ) AND ( LIMIT-TO ( DOCTYPE,"ar" ) ) AND ( LIMIT-TO ( LANGUAGE,"English" ) )
18	(COVID 19) AND (IL 10) AND (lymphocyte)	62	(ALL(COVID 19) AND ALL(IL 10) AND ALL(lymphocyte)) AND DOCTYPE(ar) AND PUBYEAR > 2018 AND ( LIMIT-TO ( PUBSTAGE,"aip" ) ) AND ( LIMIT-TO ( DOCTYPE,"ar" ) ) AND ( LIMIT-TO ( LANGUAGE,"English" ) )
19	(SARS CoV 2) AND (interleukin 10) AND (lymphocyte)	40	(ALL(SARS CoV 2) AND ALL(interleukin 10) AND ALL(lymphocyte)) AND DOCTYPE(ar) AND PUBYEAR > 2018 AND ( LIMIT-TO ( PUBSTAGE,"aip" ) ) AND ( LIMIT-TO ( DOCTYPE,"ar" ) ) AND ( LIMIT-TO ( LANGUAGE,"English" ) )
20	(SARS CoV 2) AND (IL 10) AND (lymphocyte)	54	(ALL(SARS CoV 2) AND ALL(IL 10) AND ALL(lymphocyte)) AND DOCTYPE(ar) AND PUBYEAR > 2018 AND ( LIMIT-TO ( PUBSTAGE,"aip" ) ) AND ( LIMIT-TO ( DOCTYPE,"ar" ) ) AND ( LIMIT-TO ( LANGUAGE,"English" ) )
Total exported into Endnote under group name 2. Scopus: T-cells+IL-10		1744

## Sheet: III. Web of Science
Table S2.3. Web of Science
Web of Science
No.	Search Text	Results	Search Combination
1	(COVID 19) AND (interleukin 10)	240	You searched for: TOPIC: (COVID 19) AND TOPIC: (interleukin 10)	Refined by: DOCUMENT TYPES: ( ARTICLE ) AND LANGUAGES: ( ENGLISH )	Timespan: Year to date. Indexes: SCI-EXPANDED, SSCI, A&HCI, CPCI-S, CPCI-SSH, ESCI, CCR-EXPANDED, IC.
2	(COVID 19) AND (IL 10)	284	You searched for: TOPIC: (COVID 19) AND TOPIC: (IL 10)	Refined by: DOCUMENT TYPES: ( ARTICLE ) AND LANGUAGES: ( ENGLISH )	Timespan: Year to date. Indexes: SCI-EXPANDED, SSCI, A&HCI, CPCI-S, CPCI-SSH, ESCI, CCR-EXPANDED, IC.
3	(SARS CoV 2) AND (interleukin 10)	144	You searched for: TOPIC: (SARS CoV 19) AND TOPIC: (interleukin 10)	Refined by: DOCUMENT TYPES: ( ARTICLE ) AND LANGUAGES: ( ENGLISH )	Timespan: Year to date. Indexes: SCI-EXPANDED, SSCI, A&HCI, CPCI-S, CPCI-SSH, ESCI, CCR-EXPANDED, IC.
4	(SARS CoV 2) AND (IL 10)	198	You searched for: TOPIC: (SARS CoV 19) AND TOPIC: (IL 10)	Refined by: DOCUMENT TYPES: ( ARTICLE ) AND LANGUAGES: ( ENGLISH )	Timespan: Year to date. Indexes: SCI-EXPANDED, SSCI, A&HCI, CPCI-S, CPCI-SSH, ESCI, CCR-EXPANDED, IC.
5	(COVID 19) AND (interleukin 10) AND (CD8)	9	You searched for: TOPIC: (COVID 19) AND TOPIC: (interleukin 10) AND TOPIC: (CD8)	Refined by: DOCUMENT TYPES: ( ARTICLE ) AND LANGUAGES: ( ENGLISH )	Timespan: Year to date. Indexes: SCI-EXPANDED, SSCI, A&HCI, CPCI-S, CPCI-SSH, ESCI, CCR-EXPANDED, IC.
6	(COVID 19) AND (interleukin 10) AND (CD4)	11	You searched for: TOPIC: (COVID 19) AND TOPIC: (interleukin 10) AND TOPIC: (CD4)	Refined by: DOCUMENT TYPES: ( ARTICLE ) AND LANGUAGES: ( ENGLISH )	Timespan: Year to date. Indexes: SCI-EXPANDED, SSCI, A&HCI, CPCI-S, CPCI-SSH, ESCI, CCR-EXPANDED, IC.
7	(COVID 19) AND (IL 10) AND (CD8)	35	You searched for: TOPIC: (COVID 19) AND TOPIC: (IL 10) AND TOPIC: (CD8)	Refined by: DOCUMENT TYPES: ( ARTICLE ) AND LANGUAGES: ( ENGLISH )	Timespan: Year to date. Indexes: SCI-EXPANDED, SSCI, A&HCI, CPCI-S, CPCI-SSH, ESCI, CCR-EXPANDED, IC.
8	(COVID 19) AND (IL 10) AND (CD4)	30	You searched for: TOPIC: (COVID 19) AND TOPIC: (IL 10) AND TOPIC: (CD4)	Refined by: DOCUMENT TYPES: ( ARTICLE ) AND LANGUAGES: ( ENGLISH )	Timespan: Year to date. Indexes: SCI-EXPANDED, SSCI, A&HCI, CPCI-S, CPCI-SSH, ESCI, CCR-EXPANDED, IC.
9	(SARS CoV 2) AND (interleukin 10) AND (CD8)	6	You searched for: TOPIC: (SARS CoV 19) AND TOPIC: (interleukin 10) AND TOPIC: (CD8)	Refined by: DOCUMENT TYPES: ( ARTICLE ) AND LANGUAGES: ( ENGLISH )	Timespan: Year to date. Indexes: SCI-EXPANDED, SSCI, A&HCI, CPCI-S, CPCI-SSH, ESCI, CCR-EXPANDED, IC.
10	(SARS CoV 2) AND (interleukin 10) AND (CD4)	6	You searched for: TOPIC: (SARS CoV 19) AND TOPIC: (interleukin 10) AND TOPIC: (CD4)	Refined by: DOCUMENT TYPES: ( ARTICLE ) AND LANGUAGES: ( ENGLISH )	Timespan: Year to date. Indexes: SCI-EXPANDED, SSCI, A&HCI, CPCI-S, CPCI-SSH, ESCI, CCR-EXPANDED, IC.
11	(SARS CoV 2) AND (IL 10) AND (CD8)	23	You searched for: TOPIC: (SARS CoV 19) AND TOPIC: (IL 10) AND TOPIC: (CD8)	Refined by: DOCUMENT TYPES: ( ARTICLE ) AND LANGUAGES: ( ENGLISH )	Timespan: Year to date. Indexes: SCI-EXPANDED, SSCI, A&HCI, CPCI-S, CPCI-SSH, ESCI, CCR-EXPANDED, IC.
12	(SARS CoV 2) AND (IL 10) AND (CD4)	19	You searched for: TOPIC: (SARS CoV 19) AND TOPIC: (IL 10) AND TOPIC: (CD4)	Refined by: DOCUMENT TYPES: ( ARTICLE ) AND LANGUAGES: ( ENGLISH )	Timespan: Year to date. Indexes: SCI-EXPANDED, SSCI, A&HCI, CPCI-S, CPCI-SSH, ESCI, CCR-EXPANDED, IC.
13	(COVID 19) AND (interleukin 10) AND (T cell)	16	You searched for: TOPIC: (COVID 19) AND TOPIC: (interleukin 10) AND TOPIC: (T cell)	Refined by: DOCUMENT TYPES: ( ARTICLE ) AND LANGUAGES: ( ENGLISH )	Timespan: Year to date. Indexes: SCI-EXPANDED, SSCI, A&HCI, CPCI-S, CPCI-SSH, ESCI, CCR-EXPANDED, IC.
14	(COVID 19) AND (IL 10) AND (T cell)	48	You searched for: TOPIC: (COVID 19) AND TOPIC: (IL 10) AND TOPIC: (T cell)	Refined by: DOCUMENT TYPES: ( ARTICLE ) AND LANGUAGES: ( ENGLISH )	Timespan: Year to date. Indexes: SCI-EXPANDED, SSCI, A&HCI, CPCI-S, CPCI-SSH, ESCI, CCR-EXPANDED, IC.
15	(SARS CoV 2) AND (interleukin 10) AND (T cell)	11	You searched for: TOPIC: (SARS CoV 2) AND TOPIC: (interleukin 10) AND TOPIC: (T cell)	Refined by: DOCUMENT TYPES: ( ARTICLE ) AND LANGUAGES: ( ENGLISH )	Timespan: Year to date. Indexes: SCI-EXPANDED, SSCI, A&HCI, CPCI-S, CPCI-SSH, ESCI, CCR-EXPANDED, IC.
16	(SARS CoV 2) AND (IL 10) AND (T cell)	29	You searched for: TOPIC: (SARS CoV 2) AND TOPIC: (IL 10) AND TOPIC: (T cell)	Refined by: DOCUMENT TYPES: ( ARTICLE ) AND LANGUAGES: ( ENGLISH )	Timespan: Year to date. Indexes: SCI-EXPANDED, SSCI, A&HCI, CPCI-S, CPCI-SSH, ESCI, CCR-EXPANDED, IC.
17	(COVID 19) AND (interleukin 10) AND (lymphocyte)	33	You searched for: TOPIC: (COVID 19) AND TOPIC: (interleukin 10) AND TOPIC: (lymphocyte)	Refined by: DOCUMENT TYPES: ( ARTICLE ) AND LANGUAGES: ( ENGLISH )	Timespan: Year to date. Indexes: SCI-EXPANDED, SSCI, A&HCI, CPCI-S, CPCI-SSH, ESCI, CCR-EXPANDED, IC.
18	(COVID 19) AND (IL 10) AND (lymphocyte)	56	You searched for: TOPIC: (COVID 19) AND TOPIC: (IL 10) AND TOPIC: (lymphocyte)	Refined by: DOCUMENT TYPES: ( ARTICLE ) AND LANGUAGES: ( ENGLISH )	Timespan: Year to date. Indexes: SCI-EXPANDED, SSCI, A&HCI, CPCI-S, CPCI-SSH, ESCI, CCR-EXPANDED, IC.
19	(SARS CoV 2) AND (interleukin 10) AND (lymphocyte)	18	You searched for: TOPIC: (SARS CoV 2) AND TOPIC: (interleukin 10) AND TOPIC: (lymphocyte)	Refined by: DOCUMENT TYPES: ( ARTICLE ) AND LANGUAGES: ( ENGLISH )	Timespan: Year to date. Indexes: SCI-EXPANDED, SSCI, A&HCI, CPCI-S, CPCI-SSH, ESCI, CCR-EXPANDED, IC.
20	(SARS CoV 2) AND (IL 10) AND (lymphocyte)	31	You searched for: TOPIC: (SARS CoV 2) AND TOPIC: (IL 10) AND TOPIC: (lymphocyte)	Refined by: DOCUMENT TYPES: ( ARTICLE ) AND LANGUAGES: ( ENGLISH )	Timespan: Year to date. Indexes: SCI-EXPANDED, SSCI, A&HCI, CPCI-S, CPCI-SSH, ESCI, CCR-EXPANDED, IC.
Total exported into Endnote under group name 3. Web of Science: T-cells+IL-10
		1247

## Sheet: IV. EBSCO
Table S2.4. EBSCO Host, Including CINAHL
EBSCO
No.	Search Text	Results	Search Combination
1	(COVID 19) AND (interleukin 10)	2	Find all my search terms: COVID 19 AND interleukin 10	Expanders: XAlso search within the full text of the articles	Limiters: XPublished Date: 20190101-20210522	English Language	Publication Type: Journal Article
2	(COVID 19) AND (IL 10)	5	Find all my search terms: COVID 19 AND IL 10	Expanders: XAlso search within the full text of the articles	Limiters: XPublished Date: 20190101-20210522	English Language	Publication Type: Journal Article
3	(SARS CoV 2) AND (interleukin 10)	3	Find all my search terms: SARS CoV 2 AND interleukin 10	Expanders: XAlso search within the full text of the articles	Limiters: XPublished Date: 20190101-20210522	English Language	Publication Type: Journal Article
4	(SARS CoV 2) AND (IL 10)	6	Find all my search terms: SARS CoV 2 AND IL 10	Expanders: XAlso search within the full text of the articles	Limiters: XPublished Date: 20190101-20210522	English Language	Publication Type: Journal Article
5	(COVID 19) AND (interleukin 10) AND (CD8)	5	Find all my search terms: COVID 19 AND interleukin 10 AND CD8	Expanders: XAlso search within the full text of the articles	Limiters: XPublished Date: 20190101-20210522	English Language	Publication Type: Journal Article
6	(COVID 19) AND (interleukin 10) AND (CD4)	5	Find all my search terms: COVID 19 AND interleukin 10 AND CD4	Expanders: XAlso search within the full text of the articles	Limiters: XPublished Date: 20190101-20210522	English Language	Publication Type: Journal Article
7	(COVID 19) AND (IL 10) AND (CD8)	14	Find all my search terms: COVID 19 AND IL 10 AND CD8	Expanders: XAlso search within the full text of the articles	Limiters: XPublished Date: 20190101-20210522	English Language	Publication Type: Journal Article
8	(COVID 19) AND (IL 10) AND (CD4)	14	Find all my search terms: COVID 19 AND IL 10 AND CD4	Expanders: XAlso search within the full text of the articles	Limiters: XPublished Date: 20190101-20210522	English Language	Publication Type: Journal Article
9	(SARS CoV 2) AND (interleukin 10) AND (CD8)	182	Find all my search terms: SARS CoV 2 AND interleukin 10 AND CD8	Expanders: XAlso search within the full text of the articles	Limiters: XPublished Date: 20190101-20210522	English Language	Publication Type: Journal Article
10	(SARS CoV 2) AND (interleukin 10) AND (CD4)	182	Find all my search terms: SARS CoV 2 AND interleukin 10 AND CD4	Expanders: XAlso search within the full text of the articles	Limiters: XPublished Date: 20190101-20210522	English Language	Publication Type: Journal Article
11	(SARS CoV 2) AND (IL 10) AND (CD8)	184	Find all my search terms: SARS CoV 2 AND IL 10 AND CD8	Expanders: XAlso search within the full text of the articles	Limiters: XPublished Date: 20190101-20210522	English Language	Publication Type: Journal Article
12	(SARS CoV 2) AND (IL 10) AND (CD4)	184	Find all my search terms: SARS CoV 2 AND IL 10 AND CD4	Expanders: XAlso search within the full text of the articles	Limiters: XPublished Date: 20190101-20210522	English Language	Publication Type: Journal Article
13	(COVID 19) AND (interleukin 10) AND (T cell)	2	Find all my search terms: COVID 19 AND interleukin 10 AND T cell	Expanders: XAlso search within the full text of the articles	Limiters: XPublished Date: 20190101-20210522	English Language	Publication Type: Journal Article
14	(COVID 19) AND (IL 10) AND (T cell)	2	Find all my search terms: COVID 19 AND IL 10 AND T cell	Expanders: XAlso search within the full text of the articles	Limiters: XPublished Date: 20190101-20210522	English Language	Publication Type: Journal Article
15	(SARS CoV 2) AND (interleukin 10) AND (T cell)	2	Find all my search terms: SARS CoV 2 AND interleukin 10 AND T cell	Expanders: XAlso search within the full text of the articles	Limiters: XPublished Date: 20190101-20210522	English Language	Publication Type: Journal Article
16	(SARS CoV 2) AND (IL 10) AND (T cell)	3	Find all my search terms: SARS CoV 2 AND IL 10 AND T cell	Expanders: XAlso search within the full text of the articles	Limiters: XPublished Date: 20190101-20210522	English Language	Publication Type: Journal Article
17	(COVID 19) AND (interleukin 10) AND (lymphocyte)	2	Find all my search terms: COVID 19 AND interleukin 10 AND lymphocyte	Expanders: XAlso search within the full text of the articles	Limiters: XPublished Date: 20190101-20210522	English Language	Publication Type: Journal Article
18	(COVID 19) AND (IL 10) AND (lymphocyte)	2	Find all my search terms: COVID 19 AND IL 10 AND lymphocyte	Expanders: XAlso search within the full text of the articles	Limiters: XPublished Date: 20190101-20210522	English Language	Publication Type: Journal Article
19	(SARS CoV 2) AND (interleukin 10) AND (lymphocyte)	2	Find all my search terms: SARS CoV 2 AND interleukin 10 AND lymphocyte	Expanders: XAlso search within the full text of the articles	Limiters: XPublished Date: 20190101-20210522	English Language	Publication Type: Journal Article
20	(SARS CoV 2) AND (IL 10) AND (lymphocyte)	3	Find all my search terms: SARS CoV 2 AND IL 10 AND lymphocyte	Expanders: XAlso search within the full text of the articles	Limiters: XPublished Date: 20190101-20210522	English Language	Publication Type: Journal Article
Total exported into Endnote under group name 4. EBSCO: T-cells+IL-10
		804
