# Supplementary material for: T-Cell Subsets and Interleukin-10 Levels Are Predictors of Severity and Mortality in COVID-19: A Systematic Review and Meta-Analysis
Source: Front Med (Lausanne). 2022 Apr 28;9:852749. doi: 10.3389/fmed.2022.852749 (PMC9096099; doi:10.3389/fmed.2022.852749)
Supplement: Supplementary file 3 [file Table_4.xlsx]

## Sheet: 1. NOS Cohort Scale; Study Data
	Table S4. The Newcastle-Ottawa (NOS) assessment scale for cohort studies
	The Necastle-Ottawa Quality Assessment Scale (NOS) for Cohort Studies	Study Name	Abers, Michael	Azmy, Veronica	Cantenys-Molina, S	Carissimo, Guillaume	Chen, Jiaxin	Chi, Ying	Deng, Fuxue	Diao, Bo	Feng, Xiaobo	Flament, Heloise	Gadotti, Ana Carolina	Guan, Jingjing	Han, Huan	He, Bing	He, Susu	Henry, Brandon Michael	Huang, Hong	Huang, Wei	Hue, Sophie	Jin, Xiao-Hong	Keddie, Stephen	Kwon, Ji-Soo	Laing, Adam	Li, Chenze	Li, Mingyue	Li, Qiang	Li, Xiaolei	Liao, Baolin	Liu, Fangfang	Liu, Jian	Liu, Jing	Liu, Lei	Liu, Yangli	Liu, Xue-Qing	Luo, Miao	Mann, Elizabeth	McElvaney, Oliver	Rendeiro, Andre	Schrijver, Benjamin	Shi, Hongbo	Tan, Mingkai	Wang, Zhongaliang	Xu, Bo	Yang, Ai-Ping	Yang, Fan	Yi, Ping	Zeng, Hao-Long
		Year	2020	2020	2020	2020	2020	2020	2020	2020	2020	2021	2020	2020	2020	2020	2020	2021	2020	2021	2020	2020	2020	2020	2020	2020	2020	2020	2020	2021	2020	2020	2020	2020	2021	2021	2020	2020	2020	2020	2020	2020	2020	2020	2020	2020	2020	2020	2020
	Selection	Studies
	1. Representativeness of the exposed cohort
	a) truly representative of the average _______________ (describe) in the community ★		★	★	★	★	★	★	★	★	★	★													★	★					★						★			★					★
	b) somewhat representative of the average ______________ in the community ★												★	★	★	★	★	★	★	★	★	★	★	★			★	★	★	★		★	★	★	★	★		★	★	★	★	★	★	★		★	★	★	★
	c) selected group of users eg nurses, volunteers
	d) no description of the derivation of the cohort
	2. Selection of the non exposed cohort
	a) drawn from the same community as the exposed cohort ★					★		★						★		★									★		★									★		★	★			★	★
	b) drawn from a different source
	c) no description of the derivation of the non exposed cohort
	3. Ascertainment of exposure
	a) secure record (eg surgical records) ★		★	★	★	★	★	★	★	★	★	★	★	★	★	★	★	★	★	★	★	★	★	★	★	★	★	★	★	★	★	★	★	★	★	★	★	★	★	★	★	★	★	★	★	★	★	★	★
	b) structured interview ★																									★
	c) written self report
	d) no description
	4. Demonstration that outcome of interest was not present at start of study
	a) yes ★			★	★													★							★		★			★	★			★				★	★	★		★	★
	b) no
	Comparability
	1. Comparability of cohorts on the basis of the design or analysis
	a) study controls for _____________ (select the most important factor) ★		★	★	★	★	★	★	★	★	★	★	★	★	★	★	★	★	★	★	★	★	★	★	★	★	★	★	★	★	★	★	★	★	★	★	★	★	★	★	★	★	★	★	★	★		★
	b) study controls for any additional factor ★ (This criteria could be modified to indicate specific control for a second important factor.)
	Outcome
	1. Assessment of outcome
	a) independent blind assessment ★		★	★	★	★	★	★	★	★	★	★	★	★	★	★	★	★	★	★	★	★	★	★	★	★	★	★	★	★	★	★	★	★	★	★	★	★	★	★	★	★	★	★	★	★	★	★	★
	b) record linkage ★		★	★	★	★	★	★	★	★	★	★	★	★		★	★	★	★	★	★	★	★	★	★	★	★	★	★	★	★	★	★	★		★	★	★	★	★	★	★	★	★	★	★	★	★	★
	c) self report
	d) no description
	2. Was follow-up long enough for outcomes to occur
	a) yes (select an adequate follow up period for outcome of interest) ★				★	★	★				★	★	★		★	★	★	★		★	★	★	★	★	★	★	★	★	★	★	★	★	★	★	★	★	★	★		★	★		★	★	★	★	★	★	★
	b) no
	3. Adequacy of follow up of cohorts
	a) complete follow up - all subjects accounted for ★		★	★		★			★	★	★	★	★		★	★	★	★	★	★	★	★	★	★	★	★	★		★	★	★	★	★	★	★	★	★	★		★	★		★	★	★	★	★	★	★
	b) subjects lost to follow up unlikely to introduce bias - small number lost - > ____ % (select an adequate %) follow up, or description provided of those lost) ★
	c) follow up rate < ____% (select an adequate %) and no description of those lost
	d) no statement
		Score	6	7	7	8	6	6	6	6	7	7	7	6	6	8	7	8	6	7	7	7	7	7	9	8	9	6	7	8	8	7	7	8	6	8	7	9	7	9	7	7	9	7	7	7	6	7	6
	Note:
	A study can be awarded a maximum of one star for each numbered item within the Selection and Outcome categories. A maximum of two stars can be given for Comparability.
	Scores interpretation:
	NOS scores (above 7-9 stars) reflects a higher quality and a lower risk of bias.
	NOS scores (below 4 stars) reflects a lower quality and a higher risk for bias.
	NOS scores of (4-6 stars) have a moderate risk of quality and bias.
	This table is adapted from the Newcastle-Ottawa (NOS) scale for cohort studies (Peterson et. al 2011).
	Peterson J, Welch V, Losos M, Tugwell P. The Newcastle-Ottawa scale (NOS) for assessing the quality of nonrandomised studies in meta-analyses. Ottawa: Ottawa Hospital Research Institute (2011).
[truncated: 5 more columns]

## Sheet: 2. NOS Cohort Scale; Form
	The Newcastle-Ottawa (NOS) assessment scale for cohort studies
	The Necastle-Ottawa Quality Assessment Scale (NOS) for Cohort Studies	Study Name
		Year
	Selection	Studies
	1. Representativeness of the exposed cohort
	a) truly representative of the average _______________ (describe) in the community ★
	b) somewhat representative of the average ______________ in the community ★
	c) selected group of users eg nurses, volunteers
	d) no description of the derivation of the cohort
	2. Selection of the non exposed cohort
	a) drawn from the same community as the exposed cohort ★
	b) drawn from a different source
	c) no description of the derivation of the non exposed cohort
	3. Ascertainment of exposure
	a) secure record (eg surgical records) ★
	b) structured interview ★
	c) written self report
	d) no description
	4. Demonstration that outcome of interest was not present at start of study
	a) yes ★
	b) no
	Comparability
	1. Comparability of cohorts on the basis of the design or analysis
	a) study controls for _____________ (select the most important factor) ★
	b) study controls for any additional factor ★ (This criteria could be modified to indicate specific control for a second important factor.)
	Outcome
	1. Assessment of outcome
	a) independent blind assessment ★
	b) record linkage ★
	c) self report
	d) no description
	2. Was follow-up long enough for outcomes to occur
	a) yes (select an adequate follow up period for outcome of interest) ★
	b) no
	3. Adequacy of follow up of cohorts
	a) complete follow up - all subjects accounted for ★
	b) subjects lost to follow up unlikely to introduce bias - small number lost - > ____ % (select an adequate %) follow up, or description provided of those lost) ★
	c) follow up rate < ____% (select an adequate %) and no description of those lost
	d) no statement
		Score	0	0	0	0	0	0	0	0	0	0
	Note:
	A study can be awarded a maximum of one star for each numbered item within the Selection and Outcome categories. A maximum of two stars can be given for Comparability.
	Scores interpretation:
	NOS scores (above 7-9 stars) reflects a higher quality and a lower risk of bias.
	NOS scores (below 4 stars) reflects a lower quality and a higher risk for bias.
	NOS scores of (4-6 stars) have a moderate risk of quality and bias.
	This table is adapted from the Newcastle-Ottawa (NOS) scale for cohort studies (Peterson et. al 2011).
	Peterson J, Welch V, Losos M, Tugwell P. The Newcastle-Ottawa scale (NOS) for assessing the quality of nonrandomised studies in meta-analyses. Ottawa: Ottawa Hospital Research Institute (2011).

## Sheet: 3. NOS Case Control Scale; Form
	The Newcastle-Ottawa (NOS) assessment scale for case control studies
	The Necastle-Ottawa Quality Assessment Scale (NOS) for Case Control Studies	Study Name
		Year
	Selection	Studies
	1. Is the case definition adequate?
	a) yes, with independent validation ★
	b) yes, eg record linkage or based on self reports
	c) no description
	2. Representativeness of the cases
	a) consecutive or obviously representative series of cases ★
	b) potential for selection biases or not stated
	3. Selection of Controls
	a) community controls ★
	b) hospital controls
	c) no description
	4. Definition of Controls
	a) no history of disease (endpoint) ★
	b) no description of source
	Comparability
	1. Comparability of cases and controls on the basis of the design or analysis
	a) study controls for _______________ (Select the most important factor) ★
	b) study controls for any additional factor ★ (This criteria could be modified to indicate specific control for a second important factor)
	Exposure
	1. Ascertainment of exposure
	a) secure record (eg surgical records) ★
	b) structured interview where blind to case/control status ★
	c) interview not blinded to case/control status
	d) written self report or medical record only
	e) no description
	2. Same method of ascertainment for cases and controls
	a) yes ★
	b) no
	3. Non-Response rate
	a) same rate for both groups ★
	b) non respondents described
	c) rate different and no designation
		Score	0	0	0	0	0	0	0	0	0	0
	Note:
	A study can be awarded a maximum of one star for each numbered item within the Selection and Exposure categories. A maximum of two stars can be given for Comparability.
	Scores Interpretation:
	NOS scores (above 7-9 stars) reflects a higher quality and a lower risk of bias.
	NOS scores (below 4 stars) reflects a lower quality and a higher risk for bias.
	NOS scores of (4-6 stars) have a moderate risk of quality and bias.
	This table is adapted from the Newcastle-Ottawa (NOS) scale for case control studies (Peterson et. al 2011).
	Peterson J, Welch V, Losos M, Tugwell P. The Newcastle-Ottawa scale (NOS) for assessing the quality of nonrandomised studies in meta-analyses. Ottawa: Ottawa Hospital Research Institute (2011).

## Sheet: 3. Drop-Down List
	Drop-Down List
	STAR
	★
